# Supplementary material for: Neurotoxicological Evaluation of Intrathecal Citrate Excipients: Calcium Homeostasis Disruption and Safety Implications in CNS Drug Delivery
Source: Pharmaceutics. 2025 Aug 27;17(9):1112. doi: 10.3390/pharmaceutics17091112 (PMC12473437; doi:10.3390/pharmaceutics17091112)
Supplement: Supplementary file 1 [file pharmaceutics-17-01112-s001.zip]

Archive with 1 entries (1 files):
- pharmaceutics-3787098-supplementary.pdf
